# Supplementary material for: Berry Consumption and Its Role in the Modulation of Obesity and Mild Cognitive Impairment
Source: Nutrients. 2026 Feb 19;18(4):674. doi: 10.3390/nu18040674 (PMC12943443; doi:10.3390/nu18040674)
Supplement: Supplementary file 1 [file nutrients-18-00674-s001.zip]

Archive with 1 entries (1 files):
- nutrients-3993931-supplementary.pdf
